# Supplementary material for: An Experimental Evaluation of Toxicity Effects of Sodium Chloride on Oviposition, Hatching and Larval Development of Aedes albopictus
Source: Pathogens. 2022 Feb 18;11(2):262. doi: 10.3390/pathogens11020262 (PMC8878149; doi:10.3390/pathogens11020262)
Supplement: Supplementary file 1 [file pathogens-11-00262-s001.zip]

Archive with 1 entries (1 files):
- pathogens-1564009-supplementary.pdf
